# Supplementary material for: The complete mitochondrial genome of the Antarctic springtail Cryptopygus antarcticus (Hexapoda: Collembola)
Source: BMC Genomics. 2008 Jul 1;9:315. doi: 10.1186/1471-2164-9-315 (PMC2483729; doi:10.1186/1471-2164-9-315)
Supplement: Additional file 2 — List of complete (or almost complete) mtDNA collembolan species included in the analysis of gene-by-gene genetic distances with the corresponding GenBank accession number. [file 1471-2164-9-315-S2.xls]

## Sheet: Foglio1
collembolan species	GeneBank
Bilobella aurantiaca	EU084034
Cryptopygus antarcticus	NC_010533
Friesea grisea (Antarctic Peninsula)	NC_010535
Friesea grisea (Victoria Land)	EU124719
Gomphiocephalus hodgsoni	NC_005438
Onychiurus orientalis	NC_006074
Orchesella villosa	NC_010534
Podura aquatica	NC_006075
Sminthurus viridis	NC_010536
Tetrodontophora bielanensis	NC_002735
